# Supplementary material for: Genetic perspectives on the influence of circulating cytokines on acne: A Mendelian randomization study
Source: Medicine (Baltimore). 2023 Dec 15;102(50):e36639. doi: 10.1097/MD.0000000000036639 (PMC10727664; doi:10.1097/MD.0000000000036639)
Supplement: Supplementary file 1 [file medi-102-e36639-s001.xlsx]

## Sheet: Table 1
Table S1. MR estimates of forty-one inflammatory cytokines on Acne.
					Inverse variance weighted			MR-Egger			Weighted Median			Simple Mode			Weighted Mode
Category	Exposures	No. of SNPs			OR	95% CI	pval	OR	95% CI	pval	OR	95% CI	pval	OR	95% CI	pval	OR	95% CI	pval
Chemokines
	CTACK	12			0.949853	0.95 (0.78-1.16)	0.615482	0.917313	0.92 (0.62-1.36)	0.678783	1.01971	1.02 (0.78-1.33)	0.885703	1.01767	1.02 (0.68-1.53)	0.934622	1.0372	1.04 (0.70-1.54)	0.858722
	Eotaxin	17			0.88947	0.89 (0.64-1.23)	0.482473	1.03256	1.03 (0.46-2.34)	0.939778	0.830659	0.83 (0.60-1.16)	0.274524	0.902581	0.90 (0.49-1.65)	0.743059	0.830659	0.83 (0.60-1.16)	0.274524
	GROa	13			1.01288	1.01 (0.77-1.33)	0.926865	1.34745	1.35 (0.85-2.14)	0.230448	0.889318	0.89 (0.66-1.19)	0.433259	0.730012	0.73 (0.42-1.26)	0.279632	0.889318	0.89 (0.66-1.19)	0.433259
	IP10	12			1.02994	1.03 (0.82-1.29)	0.796291	0.719747	0.72 (0.45-1.15)	0.201595	1.12887	1.13 (0.85-1.50)	0.402743	1.23523	1.24 (0.80-1.91)	0.362127	1.20518	1.21 (0.80-1.82)	0.393704
	MCP1	16			1.08942	1.09 (0.84-1.41)	0.510438	0.90179	0.90 (0.44-1.85)	0.782305	0.811134	0.81 (0.44-1.51)	0.51986	0.816359	0.82 (0.44-1.53)	0.535909	0.952322	0.95 (0.67-1.36)	0.786769
	MCP3	6			0.989309	0.99 (0.85-1.16)	0.89279	0.921721	0.92 (0.61-1.39)	0.716115	0.97004	0.97 (0.81-1.17)	0.749085	0.959761	0.96 (0.72-1.28)	0.789282	0.959114	0.96 (0.75-1.23)	0.755605
	MIG	13			1.09943	1.10 (0.86-1.40)	0.442083	1.07049	1.07 (0.63-1.81)	0.803735	1.02606	1.03 (0.68-1.55)	0.904074	1.0307	1.03 (0.68-1.57)	0.889774	1.02927	1.03 (0.79-1.34)	0.830615
	MIP1a	4			0.552262	0.55 (0.39-0.79)	0.00101469	0.49064	0.49 (0.16-1.48)	0.333455	0.51118	0.51 (0.28-0.95)	0.122088	0.500616	0.50 (0.27-0.94)	0.119177	0.51118	0.51 (0.28-0.95)	0.122088
	MIP1b	22			0.932556	0.93 (0.76-1.14)	0.491524	0.909926	0.91 (0.51-1.62)	0.750453	0.745126	0.75 (0.48-1.16)	0.210722	0.745126	0.75 (0.42-1.32)	0.327037	0.909926	0.91 (0.51-1.62)	0.750453
	RANTES	10			0.921275	0.92 (0.68-1.24)	0.589755	0.77421	0.77 (0.36-1.68)	0.535856	1.36369	1.36 (0.70-2.67)	0.389222	1.37185	1.37 (0.68-2.78)	0.404136	1.00465	1.00 (0.74-1.37)	0.976601
	SDF1a	9			0.763243	0.76 (0.55-1.06)	0.103045	0.896089	0.90 (0.47-1.72)	0.751362	0.667016	0.67 (0.34-1.30)	0.267231	0.968708	0.97 (0.50-1.86)	0.926337	0.667016	0.67 (0.34-1.30)	0.267231
Growth factors
	bNGF	4			1.00833	1.01 (0.73-1.39)	0.959915	0.351225	0.35 (0.07-1.86)	0.34388	0.860697	0.86 (0.52-1.44)	0.607044	0.868587	0.87 (0.51-1.48)	0.639268	0.860697	0.86 (0.52-1.44)	0.607044
	FGFBasic	7			1.17583	1.18 (0.81-1.72)	0.400711	0.913195	0.91 (0.29-2.91)	0.884027	1.34266	1.34 (0.59-3.04)	0.505633	1.38396	1.38 (0.61-3.13)	0.465135	1.34266	1.34 (0.59-3.04)	0.505633
	GCSF	9			1.01494	1.01 (0.74-1.39)	0.92681	0.92621	0.93 (0.52-1.65)	0.801366	0.901493	0.90 (0.59-1.38)	0.633499	0.82072	0.82 (0.38-1.76)	0.624382	0.792738	0.79 (0.36-1.77)	0.585642
	HGF	9			0.995566	1.00 (0.71-1.39)	0.979148	1.16524	1.17 (0.54-2.51)	0.707596	1.03716	1.04 (0.67-1.61)	0.871387	1.26581	1.27 (0.61-2.63)	0.5456	1.09351	1.09 (0.60-1.99)	0.778094
	MCSF	12			0.996898	1.00 (0.81-1.22)	0.97607	0.675265	0.68 (0.48-0.96)	0.0520622	0.895818	0.90 (0.71-1.12)	0.338942	0.816936	0.82 (0.55-1.21)	0.333046	0.824664	0.82 (0.59-1.15)	0.276775
	PDGFbb	14			1.28175	1.28 (0.97-1.70)	0.0848937	1.01078	1.01 (0.51-1.99)	0.975794	1.37195	1.37 (0.70-2.70)	0.376402	1.37195	1.37 (0.70-2.70)	0.376402	1.34431	1.34 (0.73-2.49)	0.363455
	SCF	10			0.707574	0.71 (0.46-1.09)	0.115327	1.12791	1.13 (0.47-2.73)	0.796163	0.627917	0.63 (0.40-1.00)	0.0478884	0.586252	0.59 (0.27-1.27)	0.208196	0.614837	0.61 (0.28-1.37)	0.264832
	SCGFb	21			1.15204	1.15 (1.00-1.33)	0.0477675	1.17605	1.18 (0.87-1.58)	0.296256	0.937545	0.94 (0.63-1.40)	0.754859	1.10165	1.10 (0.90-1.35)	0.358022	1.00991	1.01 (0.70-1.46)	0.959057
	VEGF	18			0.957173	0.96 (0.78-1.17)	0.665575	1.22038	1.22 (0.79-1.88)	0.377455	0.977107	0.98 (0.76-1.26)	0.859329	0.892412	0.89 (0.58-1.37)	0.61235	0.999775	1.00 (0.67-1.50)	0.999143
Interleukins
	IL-10	15			0.798807	0.80 (0.64-1.00)	0.0450246	1.68117	1.68 (0.82-3.43)	0.176463	0.680475	0.68 (0.49-0.94)	0.0212217	0.558916	0.56 (0.30-1.04)	0.0867327	0.57841	0.58 (0.38-0.88)	0.0228738
	IL-12p70	15			1.04522	1.05 (0.81-1.35)	0.733224	0.992033	0.99 (0.38-2.57)	0.987092	1.10295	1.10 (0.78-1.57)	0.583769	1.13789	1.14 (0.60-2.17)	0.700449	0.971853	0.97 (0.55-1.72)	0.923275
	IL-13	14			1.00979	1.01 (0.83-1.22)	0.920699	0.848488	0.85 (0.59-1.21)	0.3834	0.928692	0.93 (0.73-1.17)	0.535657	0.919336	0.92 (0.62-1.36)	0.677991	0.689066	0.92 (0.63-1.36)	0.689066
	IL-16	10			1.07961	1.08 (0.90-1.30)	0.410996	1.10326	1.10 (0.82-1.49)	0.53654	1.04459	1.04 (0.82-1.34)	0.729295	1.01268	1.01 (0.68-1.51)	0.951684	0.947615	0.95 (0.64-1.40)	0.792405
	IL-17	8			1.12763	1.13 (0.84-1.52)	0.43157	1.03706	1.04 (0.59-1.81)	0.902102	1.06011	1.06 (0.71-1.58)	0.773365	1.00308	1.00 (0.57-1.76)	0.991785	1.06292	1.06 (0.66-1.70)	0.807236
	IL-18	13			0.938296	0.94 (0.78-1.13)	0.509938	1.1301	1.13 (0.79-1.62)	0.519769	0.982031	0.98 (0.76-1.27)	0.889725	1.00467	1.00 (0.67-1.51)	0.9826	1.00927	1.01 (0.65-1.58)	0.968356
	IL1b	3			1.0945	1.09 (0.71-1.68)	0.679225	0.837111	0.84 (0.36-1.97)	0.75321	1.21495	1.21 (0.71-2.07)	0.475745	1.25493	1.25 (0.69-2.30)	0.538422	1.28295	1.28 (0.68-2.42)	0.521947
	IL1ra	10			0.879542	0.88 (0.70-1.10)	0.255989	0.990107	0.99 (0.53-1.84)	0.975599	0.818795	0.82 (0.61-1.09)	0.171294	0.774109	0.77 (0.47-1.28)	0.345947	0.774109	0.77 (0.48-1.24)	0.314927
	IL-2	8			1.18471	1.18 (0.95-1.47)	0.128226	1.01525	1.02 (0.66-1.57)	0.947795	1.14719	1.15 (0.87-1.51)	0.323363	1.04829	1.05 (0.68-1.61)	0.83606	1.13272	1.13 (0.80-1.60)	0.5048
	IL-2ra	9			1.14627	1.15 (0.94-1.40)	0.179178	1.20779	1.21 (0.83-1.75)	0.350264	1.16079	1.16 (0.89-1.51)	0.271452	1.34017	1.34 (0.87-2.08)	0.226236	1.10807	1.11 (0.78-1.58)	0.583973
	IL-4	14			1.05497	1.05 (0.80-1.38)	0.698226	1.18138	1.18 (0.67-2.07)	0.571715	1.04934	1.05 (0.73-1.51)	0.795237	1.28461	1.28 (0.69-2.41)	0.448544	1.22176	1.22 (0.69-2.16)	0.502001
	IL-5	8			0.926889	0.93 (0.74-1.16)	0.514619	1.0002	1.00 (0.61-1.65)	0.999382	0.996682	1.00 (0.75-1.33)	0.981769	1.03066	1.03 (0.66-1.61)	0.89788	1.05643	1.06 (0.69-1.62)	0.809454
	IL-6	11			0.936384	0.94 (0.68-1.30)	0.692973	1.05072	1.05 (0.49-2.27)	0.902584	0.939852	0.94 (0.62-1.43)	0.771197	0.948821	0.95 (0.44-2.03)	0.894844	0.92043	0.92 (0.47-1.82)	0.816117
	IL-7	12			0.954399	0.95 (0.81-1.13)	0.58518	1.09457	1.09 (0.74-1.62)	0.659254	0.970398	0.97 (0.77-1.22)	0.797739	1.03231	1.03 (0.73-1.45)	0.85841	0.988904	0.99 (0.74-1.32)	0.941702
	IL-8	8			0.926612	0.93 (0.73-1.18)	0.532186	1.1099	1.11 (0.71-1.73)	0.662913	1.02202	1.02 (0.75-1.40)	0.891038	1.06432	1.06 (0.67-1.69)	0.798338	1.04527	1.05 (0.66-1.66)	0.856003
	IL-9	6			0.906697	0.91 (0.67-1.23)	0.526193	1.34353	1.34 (0.64-2.80)	0.474398	0.841035	0.84 (0.57-1.24)	0.378808	0.754662	0.75 (0.44-1.28)	0.346129	0.762714	0.76 (0.45-1.29)	0.356199
Others
	IFNg	12			0.871588	0.87 (0.66-1.14)	0.321427	0.856551	0.86 (0.48-1.52)	0.60858	0.828831	0.83 (0.57-1.21)	0.328534	0.669164	0.67 (0.35-1.27)	0.246608	0.71382	0.71 (0.40-1.26)	0.270045
	MIF	10			0.90708	0.91 (0.73-1.13)	0.388842	1.20914	1.21 (0.78-1.87)	0.418542	1.01463	1.01 (0.75-1.38)	0.926262	1.04655	1.05 (0.68-1.61)	0.84023	1.04655	1.05 (0.68-1.61)	0.840523
	TNFa	4			0.713106	0.71 (0.50-1.02)	0.0638105	0.643314	0.64 (0.33-1.24)	0.31947	0.785019	0.79 (0.53-1.16)	0.224208	0.930014	0.93 (0.48-1.78)	0.841303	0.938099	0.94 (0.49-1.81)	0.86137
	TNFb	5			0.985152	0.99 (0.74-1.31)	0.916979	1.27001	1.27 (0.72-2.25)	0.473185	0.935046	0.94 (0.72-1.22)	0.617501	0.777219	0.78 (0.49-1.23)	0.340717	0.82229	0.82 (0.56-1.20)	0.366179
	TRAIL	4			0.997834	1.00 (0.81-1.23)	0.983772	1.09283	1.09 (0.80-1.49)	0.583111	0.95821	0.96 (0.64-1.45)	0.84136	0.95821	0.96 (0.64-1.45)	0.84136	0.992483	0.99 (0.78-1.26)	0.951989
Abbreviations: CI, Confidence interval; OR, Odds Ratio; pval, p-value; SNPs, single nucleotide polymorphisms a: The MR-Egger (SIMEX) method was applied. b: Outliers detected by MR-PRESSO were removed. c: The cutoff threshold for SNP significance was set as 5×10-8, while for other cytokines was 5×10-6. OR and 95% CI represent the change in the odds ratio of Acne per 1 SD increase in inflammatory c…
