# Supplementary material for: Genetic perspectives on the influence of circulating cytokines on acne: A Mendelian randomization study
Source: Medicine (Baltimore). 2023 Dec 15;102(50):e36639. doi: 10.1097/MD.0000000000036639 (PMC10727664; doi:10.1097/MD.0000000000036639)
Supplement: Supplementary file 2 [file medi-102-e36639-s002.xlsx]

## Sheet: Table 1
Table S2. Heterogeneity and horizontal pleiotropy tests of forty-one inflammatory cytokines on Acne.
Exposures	Q1 pval	Q2 pval	Q/Qdf	intercept	intercept pval	MR-PRESSO Global Test pval	Recommended Method
bNGF	0.598146	0.868505	1.877/3	0.150313	0.333812	0.626	IVW
CTACK	0.920058	0.878844	5.219/11	0.00879287	0.845691	0.931	IVW
Eotaxin	0.00254814	0.00175216	36.396/16	-0.0200057	0.700334	0.004	IVW
FGFBasic	0.462565	0.365257	5.658/6	0.0334638	0.668706	0.478	IVW
GCSF	0.462623	0.373844	7.706/8	0.0141124	0.715195	0.446	IVW
GROa	0.00615971	0.0170372	27.68/12	-0.0858574	0.168436	0.007	IVW
HGF	0.455982	0.373594	7.772/8	-0.0220966	0.665903	0.473	IVW
IFNg	0.372986	0.2896	9.727/9	0.00933752	0.820792	0.427	IVW
IL-10	0.459335	0.754721	13.871/14	-0.0855307	0.0507265	0.357	IVW
IL-12p70	0.433645	0.35966	14.217/14	0.00565224	0.912459	0.445	IVW
IL-13	0.189478	0.212444	17.219/13	0.0435129	0.279426	0.178	IVW
IL-16	0.795172	0.714174	5.431/9	-0.0067943	0.861583	0.761	IVW
IL-17	0.615759	0.513391	5.362/7	0.0156792	0.738047	0.66	IVW
IL-18	0.395383	0.424941	12.644/12	-0.037997	0.262353	0.372	IVW
IL1b	0.686698	0.620425	0.751/2	0.0557509	0.606248	NA	IVW
IL1ra	0.667617	0.586218	6.706/9	-0.018853	0.699668	0.683	IVW
IL-2	0.823532	0.813714	3.609/7	0.0296177	0.451519	0.856	IVW
IL-2ra	0.721399	0.632479	5.333/8	-0.011489	0.751825	0.75	IVW
IL-4	0.726691	0.669145	9.594/13	-0.0157025	0.66045	0.738	IVW
IL-5	0.706777	0.609126	4.615/7	-0.0162842	0.747318	0.723	IVW
IL-6	0.334797	0.26457	11.297/10	-0.0140629	0.751043	0.375	IVW
IL-7	0.676048	0.64555	8.411/11	-0.030276	0.462947	0.705	IVW
IL-8	0.568671	0.56038	5.754/7	-0.0384421	0.383647	0.581	IVW
IL-9	0.790756	0.898192	2.404/5	-0.0981002	0.313083	0.773	IVW
IP10	0.234517	0.361066	13.972/11	0.068858	0.127942	0.21	IVW
MCP1	0.364467	0.318253	16.268/15	0.0252734	0.589121	0.369	IVW
MCP3	0.992693	0.986391	0.484/5	0.0198339	0.732371	0.993	IVW
MCSF	0.0577481	0.295816	19.191/11	0.133495	0.0319155	0.07	IVW
MIG	0.0457485	0.0303435	21.33/12	0.00665236	0.911494	0.049	IVW
MIF	0.478085	0.611286	8.567/9	-0.061696	0.172301	0.508	IVW
MIP1a	0.596511	0.399261	1.885/3	0.0199034	0.845036	0.674	IVW
MIP1b	0.417811	0.358293	21.685/21	0.0032183	0.929358	0.397	IVW
PDGFbb	0.361658	0.331815	14.174/13	0.0296602	0.463657	0.362	IVW
RANTES	0.0438236	0.0317906	17.327/9	0.0355404	0.644033	0.046	IVW
SCF	0.0628606	0.0869683	16.197/9	-0.0687116	0.272893	0.073	IVW
SCGFb	0.475453	0.413042	19.721/20	-0.00474253	0.877754	0.476	IVW
SDF1a	0.878201	0.840502	3.758/8	-0.0216594	0.595662	0.892	IVW
TNFa	0.315673	0.194149	3.539/3	0.0309823	0.728314	0.389	IVW
TNFb	0.0606242	0.0795977	9.019/4	-0.0783373	0.391711	0.122	IVW
TRAIL	0.109505	0.101552	21.935/15	-0.0211156	0.44363	0.179	IVW
VEGF	0.870344	0.906248	10.72/17	-0.0407696	0.229899	0.886	IVW
Q1 pval: p value of Q test from IVW method; Q2 pval: p value of Q test from MR-Egger method Abbreviations: pval, p-value; Q, Cochran Q statistics; SNPs, single nucleotide polymorphisms; IVW, the inverse variance weighted method.
